# Supplementary material for: Epidemiology and Genetic Evolutionary Analysis of Influenza Virus Among Children in Hainan Island, China, 2021–2023
Source: Pathogens. 2025 Feb 3;14(2):142. doi: 10.3390/pathogens14020142 (PMC11858400; doi:10.3390/pathogens14020142)
Supplement: Supplementary file 1 [file pathogens-14-00142-s001.zip]

Archive with 1 entries (1 files):
- pathogens-3416076-supplementary.pdf
